# Supplementary material for: The neuropeptide sulfakinin is a peripheral regulator of insect behavioral switch between mating and foraging
Source: eLife. 2025 May 2;13:RP100870. doi: 10.7554/eLife.100870 (PMC12048153; doi:10.7554/eLife.100870)
Supplement: Figure 2—source data 1. [file elife-100870-fig2-data1.xlsx]

## Sheet: Figure 2A
Figure 2A
	Changes in the expression of neuropeptide system components in the antennae of starved flies
	Genes	Replicate 1	Replicate 2	Replicate 3	Replicate 4
	CCHamide1	1.36834	0.475177	0.729515	0.951452
	CCHamide1R	0.516095	0.73629	1.0925	1.05801
	GPB5	1.15756	0.46028	0.808678	0.905695
	GPB5R	0.887316	1.3198	0.50777	1.07606
	ITP-like peptide	1.51859	1.42064	1.43207	0.824396
	ITP-1	0.829811	0.831378	0.798187
	ITP-2	1.63712	1.39659	0.366902	0.194849
	Lecokinin	0.692164	0.996903	1.12288	0.508121
	LecokininR1	0.684614	0.750871	0.742719	0.888811
	LecokininR2	0.490673	0.202451	1.58163	0.258583
	SIFamide	1.53414	0.945363	1.15043	1.48212
	SIFamide R1	1.1291	1.13539	1.12726
	SIFamide R2	0.782047	0.935229	1.0755
	SIFamide R3	0.722589	1.02971	0.489449
	Sulfakinin	0.654863	0.962368	0.713275	0.972556
	SulfakininR1	1.2153	2.2383	1.59507
	SulfakininR2	0.771342	0.952622	0.928142	0.853274
	NPF1	0.954028	0.786046	0.791987	0.894604
	NPFR	0.92058	0.883363	0.956436	1.00387
	Burscion-beta-subunit	0.884676	1.12415	0.940533	1.31713
	Burscion-beta-subunitR	0.906413	0.784621	0.669333
	NPLP	1.03206	0.150505	0.0906867	0.0399242
	Tachykinin	0.381723	0.598942	1.81662	1.88178
	TachykininR	1.25095	0.883492	1.0234	1.05612
	sNPF	1.19066	1.09038	0.908888	1.0123
	sNPFR	1.34184	1.19378	1.12673
	Natalisin	1.08267	1.02048	1.10279	0.713341
	NatalisinR	1.1658	0.993709	1.01895	1.01364

## Sheet: Figure 2C
Figure 2C
	Mean velocity of flies representing each genotype during a 15-min observation period
	Replicates	WT	sk-/-	skr1-/-
	1	2	1	196
	2	28	6	246
	3	74	9	247
	4	230	42	884
	5	235	69	169
	6	243	76	189
	7	290	117	207
	8	423	117	421
	9	67	134	700
	10	68	166	369
	11	77	206	420
	12	113	130	451
	13	215	167	167
	14	231	333	390
	15	231	66	445
	16	799.25	318.75	1277.25
	17	531.37	1404.01	1417.9
	18	653.92	572.65	443.17
	19	421.01	479.38	875.11
	20	379.33	841.51	1136.81
	21	903.34	1065.31	744.56
	22	872.16	612.53	818.76
	23	444.94	968.65	1092.39
	24	1211.09	2839.22	1047.3
	25	1412.94	831.03	708.87
	26	249.97	304.09	989.97
	27	2982.37	1577.57	2598.24
	28	783.16	726.57	1141.14
	29	662.39	707.86	774.24
	30	950.89	1006.82	1189.54
	31	377.31	1880.08	1085.76
	32	180.31	877.02	3197.38
	33	935.67	734.07
	34	962.59	1076.32
	35	272.31	1053.94

## Sheet: Figure 2D
Figure 2D-male
	Knockout of sulfakinin and SkR1 increases food consumption in B. dorsalis at different times of day
	Replicates	WT-11:00	WT-16:00	WT-21:00		sk-/--11:00	sk-/--16:00	sk-/--21:00		skr1-/--11:00	skr1-/--16:00	skr1-/--21:00
	1	9.164	4.703	6.122		7.846	10.482	9.773		8.657	8.252	6.426
	2	7.136	6.832	3.689		2.573	3.08	5.514		4.601	4.196	6.528
	3	9.164	6.933	4.703		7.846	9.367	5.514		7.643	8.353	5.311
	4	5.717	6.325	2.776		12.003	10.482	3.283		10.888	9.266	8.86
	5	5.514	5.21	4.601		8.252	10.077	7.238		8.454	10.28	5.108
	6	2.877	4.398	5.007		7.44	8.759	5.108		8.454	9.671	5.412
	7	5.717	3.79	7.238		7.035	8.353	5.514		8.049	8.049	3.689
	8	3.891	7.136	5.615		9.164	6.021	5.919		8.252	7.035	7.542
	9	3.891	6.325	5.21		8.759	5.919	5.615		7.947	6.832	5.615
	10	10.077	6.731	4.703		8.454	8.657	3.891		8.252	9.266	4.703
	11	5.412	6.731	2.573		7.44	9.164	5.919		8.86	8.556	4.094
	12	4.094	10.685	3.891		10.888	7.035	5.514		9.266	6.832	5.919
	13	5.818	5.514	4.804		8.657	12.51	4.5		8.961	12.308	5.615
	14	10.888	7.846	4.297		8.657	6.224	5.311		7.238	7.035	6.224
	15	10.077	7.44	3.79		7.643	6.832	4.905		9.063	6.832	5.21
	16	2.776	4.905	5.007		7.643	12.308	6.832		7.846	12.105	4.398
	17	7.643	7.947	4.094		6.629	10.077	5.717		6.629	10.077	5.311
	18	6.122	5.514	4.905		11.395	11.801			11.902	10.888
	19	3.384	8.252	4.703		12.916	10.077			10.989	10.077
	20	6.731	7.035	4.297		11.395	9.164				9.671
	21	8.961	8.556	2.37		11.395	12.308				11.902
	22	5.108	4.905	4.297		10.482	8.961				8.252
	23					8.86	7.542				8.454
	24					9.468	10.685				10.28
	25						7.136
	26						5.717
Figure 2D-female
	Knockout of sulfakinin and SkR1 increases food consumption in B. dorsalis at different times of day
	Replicates	WT-11:00	WT-16:00	WT-21:00		sk-/--11:00	sk-/--16:00	sk-/--21:00		skr1-/--11:00	skr1-/--16:00	skr1-/--21:00
	1	7.643	11.496	6.122		9.164	9.266	12.206		10.28	9.874	11.902
	2	8.759	8.759	3.891		12.308	10.989	9.164		11.395	8.657	9.671
	3	10.989	5.919	4.703		7.542	12.51	12.003		6.629	8.86	12.308
	4	8.657	10.178	6.325		3.587	8.252	7.136		4.703	7.643	8.252
	5	7.339	10.381	5.108		13.829	8.454	11.091		10.584	6.426	10.888
	6	11.091	15.654	3.993		8.049	7.745	11.902		12.916	9.468	10.888
	7	15.248	8.556	5.412		7.846	8.353	9.063		7.947	10.482	10.28
	8	4.703	4.703	9.063		14.031	9.266	10.584		7.035	11.294	10.482
	9	10.178	10.28	11.598		6.629	11.395	10.685		12.916	10.888	9.874
	10	6.629	8.353	9.164		7.238	12.105	10.787		7.846	10.685	10.077
	11	10.28	9.164	5.818		10.584	11.091	6.325		8.657	9.671	7.238
	12	8.252	7.643	10.584		5.818	10.178	9.063		9.874	9.468	9.063
	13	10.989	9.975	5.717		3.283	9.975	11.192		5.615	6.832	10.888
	14	13.119	4.905	9.164		5.919	9.57	9.266		3.891	3.587	9.671
	15	17.378	11.091	8.86		9.671	5.717	8.15		5.615	7.846	8.15
	16	12.612	11.395	5.514			10.381	7.035			12.308	8.556
	17	6.933	9.164	7.238			9.468	9.266			9.266	8.86
	18	5.818	6.832	5.412			4.196				7.846
	19	6.528	7.542	5.818			7.136				8.049
	20	6.325	9.367	8.759							9.266
	21		7.947
	22		8.961
	23		6.528
	24		8.049
	25		9.57
	26		6.224
